# Supplementary material for: Amphiphilic Dendronized Copolymer-Encapsulated Au, Ag and Pd Nanoparticles for Catalysis in the 4-Nitrophenol Reduction and Suzuki–Miyaura Reactions
Source: Polymers (Basel). 2024 Apr 12;16(8):1080. doi: 10.3390/polym16081080 (PMC11054709; doi:10.3390/polym16081080)
Supplement: Supplementary file 1 [file polymers-16-01080-s001.zip]

Archive with 1 entries (1 files):
- polymers-2942152-supplementary.pdf
